# Supplementary material for: Antiviral Activity of Crude Polysaccharide Derived from Seaweed against IHNV and IPNV In Vitro
Source: Viruses. 2022 Sep 19;14(9):2080. doi: 10.3390/v14092080 (PMC9501831; doi:10.3390/v14092080)
Supplement: Supplementary file 1 [file viruses-14-02080-s001.zip]

Archive with 1 entries (1 files):
- viruses-1898964-supplementary.pdf
